# Supplementary material for: Using Citizen Science and Field Surveys to Document the Introduction, Establishment, and Rapid Spread of the Bare-Eyed Pigeon, Patagioenas corensis, on the Island of Saint-Martin, West Indies
Source: Biology (Basel). 2024 Aug 1;13(8):585. doi: 10.3390/biology13080585 (PMC11351522; doi:10.3390/biology13080585)
Supplement: Supplementary file 1 [file biology-13-00585-s001.zip]

Archive with 1 entries (1 files):
- biology-3127332-supplementary.pdf
